# Supplementary material for: ﻿Rosafuningensis (Rosaceae), a new species from Yunnan, China
Source: PhytoKeys. 2023 Jul 7;229:61–70. doi: 10.3897/phytokeys.229.101052 (PMC10349306; doi:10.3897/phytokeys.229.101052)
Supplement: XML Treatment for Rosa funingensis [file phytokeys.229.101052-treatment1.xml]

<!DOCTYPE tp:taxon-treatment
  PUBLIC "-//TaxonX//DTD Taxonomic Treatment Publishing DTD v0 20100105//EN" "tax-treatment-NSO.dtd">
<tp:taxon-treatment xmlns:tp="http://www.plazi.org/taxpub"><tp:treatment-meta><kwd-group><label>Taxon classification</label><kwd>
                <named-content content-type="kingdom">Plantae</named-content>
              </kwd><kwd>
                <named-content content-type="order">Rosales</named-content>
              </kwd><kwd>
                <named-content content-type="family">Rosaceae</named-content>
              </kwd></kwd-group><mixed-citation publication-type="journal"><person-group><name><surname>Zheng</surname><given-names>Ling-Na</given-names></name><name><surname>Luo</surname><given-names>Le</given-names></name><name><surname>Tang</surname><given-names>Yu-Wei</given-names></name><name><surname>Yu</surname><given-names>Chao</given-names></name><name><surname>Lyu</surname><given-names>Pei-Feng</given-names></name><name><surname>Liu</surname><given-names>Xue-Sen</given-names></name><name><surname>Zhang</surname><given-names>Qi-Xiang</given-names></name><name><surname>Yang</surname><given-names>Yu-Yong</given-names></name></person-group><article-title>﻿<italic><tp:taxon-name><tp:taxon-name-part taxon-name-part-type="genus" reg="Rosa">Rosa</tp:taxon-name-part><tp:taxon-name-part taxon-name-part-type="species" reg="funingensis">funingensis</tp:taxon-name-part></tp:taxon-name></italic> (<tp:taxon-name><tp:taxon-name-part taxon-name-part-type="family">Rosaceae</tp:taxon-name-part></tp:taxon-name>), a new species from Yunnan, China</article-title><source>PhytoKeys</source><day>07</day><month>07</month><year>2023</year><volume>229</volume><fpage>61</fpage><lpage>70</lpage><pub-id pub-id-type="doi">10.3897/phytokeys.229.101052</pub-id></mixed-citation></tp:treatment-meta><tp:nomenclature><label>﻿</label><tp:taxon-name>
              <object-id xmlns:xlink="http://www.w3.org/1999/xlink" content-type="arpha" xlink:type="simple">A240F9E9-BBA0-559E-88B9-8B8331D00B08</object-id>
              <tp:taxon-name-part taxon-name-part-type="genus" reg="Rosa">Rosa</tp:taxon-name-part>
              <tp:taxon-name-part taxon-name-part-type="species" reg="funingensis">funingensis</tp:taxon-name-part>
              <object-id xmlns:xlink="http://www.w3.org/1999/xlink" content-type="ipni" xlink:type="simple">urn:lsid:ipni.org:names:77322791-1</object-id>
            </tp:taxon-name><tp:taxon-authority>L. Luo &amp; Y.Y. Yang</tp:taxon-authority><tp:taxon-status xmlns:xlink="http://www.w3.org/1999/xlink" xlink:type="simple">sp. nov.</tp:taxon-status><xref ref-type="fig" rid="F2">Figs 2</xref><xref ref-type="fig" rid="F3">, 3</xref><xref ref-type="fig" rid="F4">, 4</xref></tp:nomenclature><tp:treatment-sec sec-type="material" id="SECID0EWKAE"><title>Type.</title><p>China, Muyang Town, Funing County, Wenshan Zhuang and Miao Autonomous Prefecture, Yunnan Province, <named-content xmlns:xlink="http://www.w3.org/1999/xlink" content-type="dwc:verbatimCoordinates" xlink:type="simple"><named-content content-type="geo-json" specific-use="{&#34;type&#34;:&#34;Point&#34;,&#34;coordinates&#34;:[105.354167,23.424167]}" id="NCID0E6KAE" xlink:type="simple">23°25′27″N, 105°21′15″E</named-content></named-content>, 1396 m a.s.l., 31 March 2021, Y. Y. Yang (Holotype BJFC00107680!).</p><fig id="F2" position="float" orientation="portrait"><object-id xmlns:xlink="http://www.w3.org/1999/xlink" content-type="doi" xlink:type="simple">10.3897/phytokeys.229.101052.figure2</object-id><object-id xmlns:xlink="http://www.w3.org/1999/xlink" content-type="arpha" xlink:type="simple">9B77BE3B-2BEC-567B-BF48-773E35C466AD</object-id><label>Figure 2.</label><caption><p>Specimens of <italic><tp:taxon-name><tp:taxon-name-part taxon-name-part-type="genus" reg="Rosa">Rosa</tp:taxon-name-part><tp:taxon-name-part taxon-name-part-type="species" reg="funingensis">funingensis</tp:taxon-name-part></tp:taxon-name></italic> and <tp:taxon-name><tp:taxon-name-part taxon-name-part-type="genus" reg="Rosa">R.</tp:taxon-name-part><tp:taxon-name-part taxon-name-part-type="species" reg="funingensis">funingensis</tp:taxon-name-part><tp:taxon-name-part taxon-name-part-type="infraspecific-rank">f.</tp:taxon-name-part><tp:taxon-name-part taxon-name-part-type="form" reg="rosea">rosea</tp:taxon-name-part></tp:taxon-name><bold>A</bold><italic><tp:taxon-name><tp:taxon-name-part taxon-name-part-type="genus" reg="Rosa">R.</tp:taxon-name-part><tp:taxon-name-part taxon-name-part-type="species" reg="funingensis">funingensis</tp:taxon-name-part></tp:taxon-name></italic><bold>B</bold><tp:taxon-name><tp:taxon-name-part taxon-name-part-type="genus" reg="Rosa">R.</tp:taxon-name-part><tp:taxon-name-part taxon-name-part-type="species" reg="funingensis">funingensis</tp:taxon-name-part><tp:taxon-name-part taxon-name-part-type="infraspecific-rank">var.</tp:taxon-name-part><tp:taxon-name-part taxon-name-part-type="variety" reg="rosea">rosea</tp:taxon-name-part></tp:taxon-name>.</p></caption><graphic xmlns:xlink="http://www.w3.org/1999/xlink" xlink:href="phytokeys-229-061_article-101052__-g002.jpg" position="float" orientation="portrait" xlink:type="simple" id="oo_874440.jpg"><uri content-type="original_file" xlink:type="simple">https://binary.pensoft.net/fig/874440</uri></graphic></fig></tp:treatment-sec><tp:treatment-sec sec-type="diagnosis" id="SECID0ENNAE"><title>Diagnosis.</title><p><italic><tp:taxon-name><tp:taxon-name-part taxon-name-part-type="genus" reg="Rosa">Rosa</tp:taxon-name-part><tp:taxon-name-part taxon-name-part-type="species" reg="funingensis">funingensis</tp:taxon-name-part></tp:taxon-name></italic> is mostly similar to <italic><tp:taxon-name><tp:taxon-name-part taxon-name-part-type="genus" reg="Rosa">R.</tp:taxon-name-part><tp:taxon-name-part taxon-name-part-type="species" reg="gigantea">gigantea</tp:taxon-name-part></tp:taxon-name></italic>. However, <italic><tp:taxon-name><tp:taxon-name-part taxon-name-part-type="genus" reg="Rosa">Rosa</tp:taxon-name-part><tp:taxon-name-part taxon-name-part-type="species" reg="funingensis">funingensis</tp:taxon-name-part></tp:taxon-name></italic> differs significantly from <italic><tp:taxon-name><tp:taxon-name-part taxon-name-part-type="genus" reg="Rosa">R.</tp:taxon-name-part><tp:taxon-name-part taxon-name-part-type="species" reg="gigantea">gigantea</tp:taxon-name-part></tp:taxon-name></italic> by having leaves abaxially villous, purple-red, pale green when mature, adaxially glabrous, dark green (vs. both surfaces glabrous), rachis and petiole shortly prickly, glandular hairs and villous (vs. sparsely shortly prickly and glandular pubescent), inflorescences solitary or 3–5(7) in corymbose cyme (vs. solitary or 2 or 3 and fasciculate) and styles connate into a column or not (vs. free) (Table <xref ref-type="table" rid="T1">1</xref>).</p><table-wrap id="T1" position="float" orientation="portrait"><label>Table 1.</label><caption><p>Morphological comparisons of <italic><tp:taxon-name><tp:taxon-name-part taxon-name-part-type="genus" reg="Rosa">Rosa</tp:taxon-name-part><tp:taxon-name-part taxon-name-part-type="species" reg="funingensis">funingensis</tp:taxon-name-part></tp:taxon-name></italic>, <italic><tp:taxon-name><tp:taxon-name-part taxon-name-part-type="genus" reg="Rosa">R.</tp:taxon-name-part><tp:taxon-name-part taxon-name-part-type="species" reg="gigantea">gigantea</tp:taxon-name-part></tp:taxon-name></italic> and <italic><tp:taxon-name><tp:taxon-name-part taxon-name-part-type="genus" reg="Rosa">R.</tp:taxon-name-part><tp:taxon-name-part taxon-name-part-type="species" reg="rubus">rubus</tp:taxon-name-part></tp:taxon-name></italic>.</p></caption><table id="TID0EG3AE" rules="all"><tbody><tr><th rowspan="1" colspan="1"/><th rowspan="1" colspan="1">
                      <italic>
                        <tp:taxon-name><tp:taxon-name-part taxon-name-part-type="genus" reg="Rosa">R.</tp:taxon-name-part><tp:taxon-name-part taxon-name-part-type="species" reg="funingensis">funingensis</tp:taxon-name-part></tp:taxon-name>
                      </italic>
                    </th><th rowspan="1" colspan="1">
                      <italic>
                        <tp:taxon-name><tp:taxon-name-part taxon-name-part-type="genus" reg="Rosa">R.</tp:taxon-name-part><tp:taxon-name-part taxon-name-part-type="species" reg="gigantea">gigantea</tp:taxon-name-part></tp:taxon-name>
                      </italic>
                    </th><th rowspan="1" colspan="1">
                      <italic>
                        <tp:taxon-name><tp:taxon-name-part taxon-name-part-type="genus" reg="Rosa">R.</tp:taxon-name-part><tp:taxon-name-part taxon-name-part-type="species" reg="rubus">rubus</tp:taxon-name-part></tp:taxon-name>
                      </italic>
                    </th></tr><tr><td rowspan="1" colspan="1">Leaflet number</td><td rowspan="1" colspan="1">5–7</td><td rowspan="1" colspan="1">5–9</td><td rowspan="1" colspan="1">3–5</td></tr><tr><td rowspan="1" colspan="1">Branch</td><td rowspan="1" colspan="1">glabrous</td><td rowspan="1" colspan="1">glabrous</td><td rowspan="1" colspan="1">pubescent when young, glabrous when old</td></tr><tr><td rowspan="1" colspan="1">Leaf surface</td><td rowspan="1" colspan="1">abaxially pubescent, adaxially glabrous</td><td rowspan="1" colspan="1">both surfaces glabrous</td><td rowspan="1" colspan="1">abaxially pubescent or glandular, adaxially usually glabrous, rarely pubescent</td></tr><tr><td rowspan="1" colspan="1">Rachis and petiole</td><td rowspan="1" colspan="1">shortly prickly, glandular hairy and pubescent</td><td rowspan="1" colspan="1">sparsely shortly prickly and glandular</td><td rowspan="1" colspan="1">pubescent with sparse small curved prickles</td></tr><tr><td rowspan="1" colspan="1">Stipule margin</td><td rowspan="1" colspan="1">pubescent and glandular</td><td rowspan="1" colspan="1">glabrous, or glandular only at free parts</td><td rowspan="1" colspan="1">pubescent and glandular</td></tr><tr><td rowspan="1" colspan="1">Inflorescence</td><td rowspan="1" colspan="1">solitary or 2–5(7) in cyme</td><td rowspan="1" colspan="1">solitary</td><td rowspan="1" colspan="1">10–25 in cyme</td></tr><tr><td rowspan="1" colspan="1">Pedicel</td><td rowspan="1" colspan="1">glandular</td><td rowspan="1" colspan="1">glabrous or glandular</td><td rowspan="1" colspan="1">pubescent and glandular</td></tr><tr><td rowspan="1" colspan="1">Flower size (diameter)</td><td rowspan="1" colspan="1">7–9 cm</td><td rowspan="1" colspan="1">8–9 cm</td><td rowspan="1" colspan="1">4–5 cm</td></tr><tr><td rowspan="1" colspan="1">Styles</td><td rowspan="1" colspan="1">connate into a column or not</td><td rowspan="1" colspan="1">free</td><td rowspan="1" colspan="1">connate into a column</td></tr><tr><td rowspan="1" colspan="1">Hip colour and size (diameter)</td><td rowspan="1" colspan="1">yellow, 1.2–1.5 cm</td><td rowspan="1" colspan="1">yellow, 2.5–2.8 cm</td><td rowspan="1" colspan="1">red, 1.0–1.5 cm</td></tr></tbody></table></table-wrap></tp:treatment-sec><tp:treatment-sec sec-type="description" id="SECID0EEWAE"><title>Description.</title><p><bold><italic><tp:taxon-name><tp:taxon-name-part taxon-name-part-type="genus" reg="Rosa">Rosa</tp:taxon-name-part><tp:taxon-name-part taxon-name-part-type="species" reg="funingensis">funingensis</tp:taxon-name-part></tp:taxon-name></italic></bold>: Shrubs climbing, new branches 5–6 m long. <bold><italic>Branchlets</italic></bold> green, young stems purple-red on sunny side, glabrate; prickles scattered, slightly curved, robust, flat, gradually tapering to broad base. Leaflets including petiole 12–14 cm; stipules mostly adnate to petiole, free parts lanceolate, villous or with short dentate glands at margin, apex acuminate, dry and shrinking when old; rachis and petiole shortly prickly, glandular hairs and villous hairs. <bold><italic>Leaves</italic></bold> usually 5–7, often 3 near inflorescence, leaflets obovate or oblong, 3–4 × 2–2.5 cm, apex acuminate, leaves leathery, adaxially glabrous, dark green, abaxially villous, purple-red, pale green when mature, margin with sharp single serrations. <bold><italic>Inflorescences</italic></bold> solitary or several in cyme; peduncle with pedicels 1–2 cm, densely glandular hairs; bracts linear, apex acuminate, 1 × 0.3 cm, margin glandular hairy, with prominent mid-vein. <bold><italic>Flowers</italic></bold> 7–9 cm in diam.; sepals 5, ovate-lanceolate, abaxially glandular-pubescent, apically caudate, adaxially villous, margin glandular hairs, occasionally linearly divided, reflexed; petals 5, single, white, nearly cordate, apex emarginate, with strong sweet fragrance. Styles connate into a column or not, exserted, light red and the stigma is light yellow. <bold><italic>Hips</italic></bold> yellow, subglobose, 1.2–1.5 cm in diam., glabrous. 2n = 14.</p></tp:treatment-sec><tp:treatment-sec sec-type="phenology" id="SECID0EMXAE"><title>Phenology.</title><p>Flowering in early April, fruiting from July to October.</p></tp:treatment-sec><tp:treatment-sec sec-type="etymology" id="SECID0ERXAE"><title>Etymology.</title><p>The species epithet refers to Funing County, where the new species was first discovered. The variant with pink flower colour is proposed to be named “<tp:taxon-name><tp:taxon-name-part taxon-name-part-type="genus" reg="Rosa">Rosa</tp:taxon-name-part><tp:taxon-name-part taxon-name-part-type="species" reg="funingensis">funingensis</tp:taxon-name-part><tp:taxon-name-part taxon-name-part-type="infraspecific-rank">f.</tp:taxon-name-part><tp:taxon-name-part taxon-name-part-type="form" reg="rosea">rosea</tp:taxon-name-part></tp:taxon-name>”.</p></tp:treatment-sec><tp:treatment-sec sec-type="distribution" id="SECID0EIYAE"><title>Distribution and habitat.</title><p>New species are currently known from Funing County, Wenshan Zhuang and Miao Autonomous Prefecture in eastern Yunnan, at elevations between 400 m and 1400 m. They grow on hillsides, roadsides and riversides.</p></tp:treatment-sec><tp:treatment-sec sec-type="conservation status" id="SECID0ENYAE"><title>Conservation status.</title><p>Based on currently available data, the newly-described <italic><tp:taxon-name><tp:taxon-name-part taxon-name-part-type="genus" reg="Rosa">Rosa</tp:taxon-name-part><tp:taxon-name-part taxon-name-part-type="species" reg="funingensis">funingensis</tp:taxon-name-part></tp:taxon-name></italic> species and its variants should be assigned to the ‘Data Deficient’ (DD) category of IUCN (2022). The precise conservation status of the population(s) has not been determined. Further explorations are needed to assess its distribution and conservation status. The known distribution of this species is limited. The type locality of this new species is an unprotected mountainous area. Increasing human activities and habitat destruction may cause a threat to the existence of this rare species.</p></tp:treatment-sec><tp:treatment-sec><!--Section generated to contain objects referenced in tp:taxon-treatment.--><fig id="F3" position="float" orientation="portrait"><object-id xmlns:xlink="http://www.w3.org/1999/xlink" content-type="doi" xlink:type="simple">10.3897/phytokeys.229.101052.figure3</object-id><object-id xmlns:xlink="http://www.w3.org/1999/xlink" content-type="arpha" xlink:type="simple">8DC233DD-0CFE-5A74-891F-49FECA22AC55</object-id><label>Figure 3.</label><caption><p><italic><tp:taxon-name><tp:taxon-name-part taxon-name-part-type="genus" reg="Rosa">Rosa</tp:taxon-name-part><tp:taxon-name-part taxon-name-part-type="species" reg="funingensis">funingensis</tp:taxon-name-part></tp:taxon-name></italic> and <tp:taxon-name><tp:taxon-name-part taxon-name-part-type="genus" reg="Rosa">R.</tp:taxon-name-part><tp:taxon-name-part taxon-name-part-type="species" reg="funingensis">funingensis</tp:taxon-name-part><tp:taxon-name-part taxon-name-part-type="infraspecific-rank">f.</tp:taxon-name-part><tp:taxon-name-part taxon-name-part-type="form" reg="rosea">rosea</tp:taxon-name-part></tp:taxon-name><bold>A</bold> plant <bold>B</bold> leaves <bold>C</bold> stipule <bold>D</bold> branches and prickles <bold>E, F</bold> two different Inflorescences <bold>G, H</bold> two different styles <bold>I–K</bold> flowering process of <italic><tp:taxon-name><tp:taxon-name-part taxon-name-part-type="genus" reg="Rosa">R.</tp:taxon-name-part><tp:taxon-name-part taxon-name-part-type="species" reg="funingensis">funingensis</tp:taxon-name-part></tp:taxon-name></italic><bold>L–N</bold> flowering process of <tp:taxon-name><tp:taxon-name-part taxon-name-part-type="genus" reg="Rosa">R.</tp:taxon-name-part><tp:taxon-name-part taxon-name-part-type="species" reg="funingensis">funingensis</tp:taxon-name-part><tp:taxon-name-part taxon-name-part-type="infraspecific-rank">f.</tp:taxon-name-part><tp:taxon-name-part taxon-name-part-type="form" reg="rosea">rosea</tp:taxon-name-part></tp:taxon-name><bold>O, P</bold> hips.</p></caption><graphic xmlns:xlink="http://www.w3.org/1999/xlink" xlink:href="phytokeys-229-061_article-101052__-g003.jpg" position="float" orientation="portrait" xlink:type="simple" id="oo_874441.jpg"><uri content-type="original_file" xlink:type="simple">https://binary.pensoft.net/fig/874441</uri></graphic></fig><fig id="F4" position="float" orientation="portrait"><object-id xmlns:xlink="http://www.w3.org/1999/xlink" content-type="doi" xlink:type="simple">10.3897/phytokeys.229.101052.figure4</object-id><object-id xmlns:xlink="http://www.w3.org/1999/xlink" content-type="arpha" xlink:type="simple">50DD5666-C5AB-51D5-9C19-68E38F423291</object-id><label>Figure 4.</label><caption><p>Illustration of <italic><tp:taxon-name><tp:taxon-name-part taxon-name-part-type="genus" reg="Rosa">Rosa</tp:taxon-name-part><tp:taxon-name-part taxon-name-part-type="species" reg="funingensis">funingensis</tp:taxon-name-part></tp:taxon-name></italic> and <tp:taxon-name><tp:taxon-name-part taxon-name-part-type="genus" reg="Rosa">Rosa</tp:taxon-name-part><tp:taxon-name-part taxon-name-part-type="species" reg="funingensis">funingensis</tp:taxon-name-part><tp:taxon-name-part taxon-name-part-type="infraspecific-rank">f.</tp:taxon-name-part><tp:taxon-name-part taxon-name-part-type="form" reg="rosea">rosea</tp:taxon-name-part></tp:taxon-name><bold>A</bold> whole plant <bold>B</bold> floral anatomy <bold>C</bold> hip <bold>D</bold> flowers of <italic><tp:taxon-name><tp:taxon-name-part taxon-name-part-type="genus" reg="Rosa">R.</tp:taxon-name-part><tp:taxon-name-part taxon-name-part-type="species" reg="funingensis">funingensis</tp:taxon-name-part></tp:taxon-name></italic><bold>E</bold> stipule <bold>F</bold> flowers of <tp:taxon-name><tp:taxon-name-part taxon-name-part-type="genus" reg="Rosa">R.</tp:taxon-name-part><tp:taxon-name-part taxon-name-part-type="species" reg="funingensis">funingensis</tp:taxon-name-part><tp:taxon-name-part taxon-name-part-type="infraspecific-rank">f.</tp:taxon-name-part><tp:taxon-name-part taxon-name-part-type="form" reg="rosea">rosea</tp:taxon-name-part></tp:taxon-name>. Drawn by Y. W. Tang.</p></caption><graphic xmlns:xlink="http://www.w3.org/1999/xlink" xlink:href="phytokeys-229-061_article-101052__-g004.jpg" position="float" orientation="portrait" xlink:type="simple" id="oo_874442.jpg"><uri content-type="original_file" xlink:type="simple">https://binary.pensoft.net/fig/874442</uri></graphic></fig></tp:treatment-sec></tp:taxon-treatment>
